# Supplementary material for: Flavonoid and Phenolic Acids Content and In Vitro Study of the Potential Anti-Aging Properties of Eutrema japonicum (Miq.) Koidz Cultivated in Wasabi Farm Poland
Source: Int J Mol Sci. 2021 Jun 9;22(12):6219. doi: 10.3390/ijms22126219 (PMC8229664; doi:10.3390/ijms22126219)
Supplement: Supplementary file 1 [file ijms-22-06219-s001.zip]

Archive with 1 entries (1 files):
- ijms-1246187-supplementary.pdf
